# Supplementary material for: Heterogeneity of immune checkpoint inhibitor-related inflammatory central nervous system adverse event reporting signals in primary and metastatic brain tumors: a pharmacovigilance study with single-cell and spatial transcriptomic contextualization
Source: Front Immunol. 2026 Jul 8;17:1866830. doi: 10.3389/fimmu.2026.1866830 (PMC13388250; doi:10.3389/fimmu.2026.1866830)
Supplement: Supplementary file 9 [file DataSheet1.csv]

Phenotype	Total_Reports	Myocarditis_Cases	Proportion_percent	Exact OR (95% CI)	Adjusted OR (95% CI)	p-value
Brain Metastases	211	1	0.474	0.28 (0.01-1.57)	0.34 (0.05-2.43)	0.283
Non-CNS Solid Tumor	109546	1847	1.686	1.00 (Ref)	1.00 (Ref)	-
Primary CNS Tumor	867	3	0.346	0.20 (0.04-0.59)	0.33 (0.11-1.03)	0.057
